# Supplementary material for: Design, Synthesis, Biological Evaluation and Silico Prediction of Novel Sinomenine Derivatives
Source: Molecules. 2021 Jun 7;26(11):3466. doi: 10.3390/molecules26113466 (PMC8200971; doi:10.3390/molecules26113466)
Supplement: Supplementary file 1 [file molecules-26-03466-s001.zip]

Archive with 1 entries (1 files):
- molecules-1234591-supplementary.pdf
